# Supplementary material for: Intrapulmonary and Systemic Pharmacokinetics of Colistin Following Nebulization of Low-Dose Colistimethate Sodium in Patients with Ventilator-Associated Pneumonia Caused by Carbapenem-Resistant Acinetobacter baumannii
Source: Antibiotics (Basel). 2024 Mar 14;13(3):258. doi: 10.3390/antibiotics13030258 (PMC10967270; doi:10.3390/antibiotics13030258)
Supplement: Supplementary file 1 [file antibiotics-13-00258-s001.zip]

Archive with 1 entries (1 files):
- antibiotics-2850732-supplementary.pdf
